# Supplementary material for: Description of a new species of the genus Riukiaria (Diplopoda, Polydesmida, Xystodesmidae) from eastern China, with the characterization of its complete mitochondrial genome
Source: Zookeys. 2026 Mar 10;1272:315–35. doi: 10.3897/zookeys.1272.182977 (PMC12997040; doi:10.3897/zookeys.1272.182977)
Supplement: XML Treatment for Riukiaria [file zookeys.1272.182977-treatment1.xml]

<!DOCTYPE tp:taxon-treatment
  PUBLIC "-//TaxonX//DTD Taxonomic Treatment Publishing DTD v0 20100105//EN" "tax-treatment-NSO.dtd">
<tp:taxon-treatment xmlns:tp="http://www.plazi.org/taxpub"><tp:treatment-meta><kwd-group><label>Taxon classification</label><kwd>
                <named-content content-type="kingdom">Animalia</named-content>
              </kwd><kwd>
                <named-content content-type="order">Polydesmida</named-content>
              </kwd><kwd>
                <named-content content-type="family">Xystodesmidae</named-content>
              </kwd></kwd-group><mixed-citation publication-type="journal"><person-group><name><surname>Han</surname><given-names>Zewu</given-names></name><name><surname>Liu</surname><given-names>Xin</given-names></name><name><surname>Wang</surname><given-names>Jiajia</given-names></name><name><surname>Dong</surname><given-names>Yan</given-names></name></person-group><article-title>Description of a new species of the genus <italic><tp:taxon-name><tp:taxon-name-part taxon-name-part-type="genus" reg="Riukiaria">Riukiaria</tp:taxon-name-part></tp:taxon-name></italic> (<tp:taxon-name><tp:taxon-name-part taxon-name-part-type="class" reg="Diplopoda">Diplopoda</tp:taxon-name-part></tp:taxon-name>, <tp:taxon-name><tp:taxon-name-part taxon-name-part-type="order" reg="Polydesmida">Polydesmida</tp:taxon-name-part></tp:taxon-name>, <tp:taxon-name><tp:taxon-name-part taxon-name-part-type="family" reg="Xystodesmidae">Xystodesmidae</tp:taxon-name-part></tp:taxon-name>) from eastern China, with the characterization of its complete mitochondrial genome</article-title><source>Zookeys</source><day>10</day><month>03</month><year>2026</year><volume>1272</volume><fpage>315</fpage><lpage>335</lpage><pub-id pub-id-type="doi">10.3897/zookeys.1272.182977</pub-id></mixed-citation></tp:treatment-meta><tp:nomenclature><label>Genus</label><tp:taxon-name><object-id xmlns:xlink="http://www.w3.org/1999/xlink" content-type="arpha" xlink:type="simple">12E40BB3-BBB4-5C95-88F5-E67A7763F921</object-id>
                    		<tp:taxon-name-part taxon-name-part-type="genus" reg="Riukiaria">Riukiaria</tp:taxon-name-part>
                    	</tp:taxon-name><tp:taxon-authority>Attems, 1938</tp:taxon-authority></tp:nomenclature><tp:treatment-sec sec-type="Type species"><title>Type species.</title><p><italic><tp:taxon-name><tp:taxon-name-part taxon-name-part-type="genus" reg="Riukiaria">Riukiaria</tp:taxon-name-part> <tp:taxon-name-part taxon-name-part-type="species" reg="pugionifera">pugionifera</tp:taxon-name-part></tp:taxon-name></italic> Verhoeff, 1936.</p></tp:treatment-sec><tp:treatment-sec sec-type="Generic diagnosis"><title>Generic diagnosis.</title><p>Body with 20 rings, compact and relatively small, displaying an often vivid colour pattern. Posterolateral corners of paraterga blunt on rings 1–4, becoming acutely produced on rings 5–18. Gonopods simple, biramous, and forceps-like; solenomere consistently longer and stouter than prefemoral process (when present). Gonopod coxite with 0–2 setae (<xref ref-type="bibr" rid="B19">Korsós et al. 2011</xref>; <xref ref-type="bibr" rid="B9">Golovatch 2014</xref>).</p></tp:treatment-sec><tp:treatment-sec sec-type="Included species or subspecies"><title>Included species or subspecies.</title><p><italic><tp:taxon-name><tp:taxon-name-part taxon-name-part-type="genus" reg="Riukiaria">Riukiaria</tp:taxon-name-part> <tp:taxon-name-part taxon-name-part-type="species" reg="anachoreta">anachoreta</tp:taxon-name-part></tp:taxon-name></italic> Tanabe, 1988, <italic><tp:taxon-name><tp:taxon-name-part taxon-name-part-type="genus" reg="Riukiaria">R.</tp:taxon-name-part> <tp:taxon-name-part taxon-name-part-type="species" reg="belousovi">belousovi</tp:taxon-name-part></tp:taxon-name></italic> Golovatch, 2014, <italic><tp:taxon-name><tp:taxon-name-part taxon-name-part-type="genus" reg="Riukiaria">R.</tp:taxon-name-part> <tp:taxon-name-part taxon-name-part-type="species" reg="bifida">bifida</tp:taxon-name-part></tp:taxon-name></italic> (Takakuwa, 1942), <italic><tp:taxon-name><tp:taxon-name-part taxon-name-part-type="genus" reg="Riukiaria">R.</tp:taxon-name-part> <tp:taxon-name-part taxon-name-part-type="species" reg="capaca">capaca</tp:taxon-name-part></tp:taxon-name></italic> Wang &amp; Zhang, 1993, <italic><tp:taxon-name><tp:taxon-name-part taxon-name-part-type="genus" reg="Riukiaria">R.</tp:taxon-name-part> <tp:taxon-name-part taxon-name-part-type="species" reg="chelifera">chelifera</tp:taxon-name-part></tp:taxon-name></italic> (Takakuwa, 1941), <italic><tp:taxon-name><tp:taxon-name-part taxon-name-part-type="genus" reg="Riukiaria">R.</tp:taxon-name-part> <tp:taxon-name-part taxon-name-part-type="species" reg="chinensis">chinensis</tp:taxon-name-part></tp:taxon-name></italic> Tanabe, Ishii &amp; Yin, 1996, <italic><tp:taxon-name><tp:taxon-name-part taxon-name-part-type="genus" reg="Riukiaria">R.</tp:taxon-name-part> <tp:taxon-name-part taxon-name-part-type="species" reg="cohaesiva">cohaesiva</tp:taxon-name-part></tp:taxon-name></italic> (Wang, 1957), <italic><tp:taxon-name><tp:taxon-name-part taxon-name-part-type="genus" reg="Riukiaria">R.</tp:taxon-name-part> <tp:taxon-name-part taxon-name-part-type="species" reg="contigua">contigua</tp:taxon-name-part></tp:taxon-name></italic> (Wang, 1957), <italic><tp:taxon-name><tp:taxon-name-part taxon-name-part-type="genus" reg="Riukiaria">R.</tp:taxon-name-part> <tp:taxon-name-part taxon-name-part-type="species" reg="cornuta">cornuta</tp:taxon-name-part></tp:taxon-name></italic> (Haga, 1968), <italic><tp:taxon-name><tp:taxon-name-part taxon-name-part-type="genus" reg="Riukiaria">R.</tp:taxon-name-part> <tp:taxon-name-part taxon-name-part-type="species" reg="cucfuongensis">cucfuongensis</tp:taxon-name-part></tp:taxon-name></italic> (Nguyen, 2016), <italic><tp:taxon-name><tp:taxon-name-part taxon-name-part-type="genus" reg="Riukiaria">R.</tp:taxon-name-part> <tp:taxon-name-part taxon-name-part-type="species" reg="datei">datei</tp:taxon-name-part></tp:taxon-name></italic> (Miyosi, 1957), <italic><tp:taxon-name><tp:taxon-name-part taxon-name-part-type="genus" reg="Riukiaria">R.</tp:taxon-name-part> <tp:taxon-name-part taxon-name-part-type="species" reg="davidiani">davidiani</tp:taxon-name-part></tp:taxon-name></italic> Golovatch, 2014, <italic><tp:taxon-name><tp:taxon-name-part taxon-name-part-type="genus" reg="Riukiaria">R.</tp:taxon-name-part> <tp:taxon-name-part taxon-name-part-type="species" reg="diacantha">diacantha</tp:taxon-name-part></tp:taxon-name></italic> (Miyosi, 1952), <italic><tp:taxon-name><tp:taxon-name-part taxon-name-part-type="genus" reg="Riukiaria">R.</tp:taxon-name-part> <tp:taxon-name-part taxon-name-part-type="species" reg="falcifera">falcifera</tp:taxon-name-part></tp:taxon-name></italic> Verhoeff, <italic><tp:taxon-name><tp:taxon-name-part taxon-name-part-type="genus" reg="Riukiaria">R.</tp:taxon-name-part> <tp:taxon-name-part taxon-name-part-type="species" reg="geniculata">geniculata</tp:taxon-name-part></tp:taxon-name></italic> (Takakuwa, 1941), <italic><tp:taxon-name><tp:taxon-name-part taxon-name-part-type="genus" reg="Riukiaria">R.</tp:taxon-name-part> <tp:taxon-name-part taxon-name-part-type="species" reg="holstii">holstii</tp:taxon-name-part></tp:taxon-name></italic> (Pocock, 1895), <italic><tp:taxon-name><tp:taxon-name-part taxon-name-part-type="genus" reg="Riukiaria">R.</tp:taxon-name-part> <tp:taxon-name-part taxon-name-part-type="species" reg="jamila">jamila</tp:taxon-name-part></tp:taxon-name></italic> Tanabe, 1990, <italic><tp:taxon-name><tp:taxon-name-part taxon-name-part-type="genus" reg="Riukiaria">R.</tp:taxon-name-part> <tp:taxon-name-part taxon-name-part-type="species" reg="kabaki">kabaki</tp:taxon-name-part></tp:taxon-name></italic> Golovatch, 2014, <italic><tp:taxon-name><tp:taxon-name-part taxon-name-part-type="genus" reg="Riukiaria">R.</tp:taxon-name-part> <tp:taxon-name-part taxon-name-part-type="species" reg="korolevi">korolevi</tp:taxon-name-part></tp:taxon-name></italic> Golovatch, 2014, <italic><tp:taxon-name><tp:taxon-name-part taxon-name-part-type="genus" reg="Riukiaria">R.</tp:taxon-name-part> <tp:taxon-name-part taxon-name-part-type="species" reg="maculata">maculata</tp:taxon-name-part></tp:taxon-name></italic> Korsós, Nakamura &amp; Tanabe, 2011, <italic><tp:taxon-name><tp:taxon-name-part taxon-name-part-type="genus" reg="Riukiaria">R.</tp:taxon-name-part> <tp:taxon-name-part taxon-name-part-type="species" reg="marinae">marinae</tp:taxon-name-part></tp:taxon-name></italic> (Golovatch, 1978), <italic><tp:taxon-name><tp:taxon-name-part taxon-name-part-type="genus" reg="Riukiaria">R.</tp:taxon-name-part> <tp:taxon-name-part taxon-name-part-type="species" reg="martensi">martensi</tp:taxon-name-part></tp:taxon-name></italic> Golovatch, 2014, <italic><tp:taxon-name><tp:taxon-name-part taxon-name-part-type="genus" reg="Riukiaria">R.</tp:taxon-name-part> <tp:taxon-name-part taxon-name-part-type="species" reg="montana">montana</tp:taxon-name-part></tp:taxon-name></italic> (Haga, 1968), <italic><tp:taxon-name><tp:taxon-name-part taxon-name-part-type="genus" reg="Riukiaria">R.</tp:taxon-name-part> <tp:taxon-name-part taxon-name-part-type="species" reg="mundyi">mundyi</tp:taxon-name-part></tp:taxon-name></italic> Korsós, Nakamura &amp; Tanabe, 2011, <italic><tp:taxon-name><tp:taxon-name-part taxon-name-part-type="genus" reg="Riukiaria">R.</tp:taxon-name-part> <tp:taxon-name-part taxon-name-part-type="species" reg="ochracea">ochracea</tp:taxon-name-part></tp:taxon-name></italic> (Gressitt, 1941), <italic><tp:taxon-name><tp:taxon-name-part taxon-name-part-type="genus" reg="Riukiaria">R.</tp:taxon-name-part> <tp:taxon-name-part taxon-name-part-type="species" reg="puella">puella</tp:taxon-name-part></tp:taxon-name></italic> Tanabe, 1988, <italic><tp:taxon-name><tp:taxon-name-part taxon-name-part-type="genus" reg="Riukiaria">R.</tp:taxon-name-part> <tp:taxon-name-part taxon-name-part-type="species" reg="pugionifera">pugionifera</tp:taxon-name-part></tp:taxon-name></italic> Verhoeff, 1936, <italic><tp:taxon-name><tp:taxon-name-part taxon-name-part-type="genus" reg="Riukiaria">R.</tp:taxon-name-part> <tp:taxon-name-part taxon-name-part-type="species" reg="rosulans">rosulans</tp:taxon-name-part></tp:taxon-name></italic> (Tömösváry, 1885), <italic><tp:taxon-name><tp:taxon-name-part taxon-name-part-type="genus" reg="Riukiaria">R.</tp:taxon-name-part> <tp:taxon-name-part taxon-name-part-type="species" reg="scutata">scutata</tp:taxon-name-part></tp:taxon-name></italic> (Takakuwa, 1942), <italic><tp:taxon-name><tp:taxon-name-part taxon-name-part-type="genus" reg="Riukiaria">R.</tp:taxon-name-part> <tp:taxon-name-part taxon-name-part-type="species" reg="semicircularis">semicircularis</tp:taxon-name-part> <tp:taxon-name-part taxon-name-part-type="subspecies" reg="semicircularis">semicircularis</tp:taxon-name-part></tp:taxon-name></italic> (Takakuwa, 1941), <italic><tp:taxon-name><tp:taxon-name-part taxon-name-part-type="genus" reg="Riukiaria">R.</tp:taxon-name-part> <tp:taxon-name-part taxon-name-part-type="species" reg="semicircularis">semicircularis</tp:taxon-name-part> <tp:taxon-name-part taxon-name-part-type="subspecies" reg="hosidei">hosidei</tp:taxon-name-part></tp:taxon-name></italic> (Miyosi, 1952), <italic><tp:taxon-name><tp:taxon-name-part taxon-name-part-type="genus" reg="Riukiaria">R.</tp:taxon-name-part> <tp:taxon-name-part taxon-name-part-type="species" reg="spatuliformis">spatuliformis</tp:taxon-name-part></tp:taxon-name></italic> Golovatch, 2015, <italic><tp:taxon-name><tp:taxon-name-part taxon-name-part-type="genus" reg="Riukiaria">R.</tp:taxon-name-part> <tp:taxon-name-part taxon-name-part-type="species" reg="spina">spina</tp:taxon-name-part></tp:taxon-name></italic> Chen, Zheng &amp; Jiang, 2023, <italic><tp:taxon-name><tp:taxon-name-part taxon-name-part-type="genus" reg="Riukiaria">R.</tp:taxon-name-part> <tp:taxon-name-part taxon-name-part-type="species" reg="spiralipes">spiralipes</tp:taxon-name-part></tp:taxon-name></italic> (Takakuwa, 1942), <italic><tp:taxon-name><tp:taxon-name-part taxon-name-part-type="genus" reg="Riukiaria">R.</tp:taxon-name-part> <tp:taxon-name-part taxon-name-part-type="species" reg="taiwana">taiwana</tp:taxon-name-part></tp:taxon-name></italic> (Takakuwa, 1942), <italic><tp:taxon-name><tp:taxon-name-part taxon-name-part-type="genus" reg="Riukiaria">R.</tp:taxon-name-part> <tp:taxon-name-part taxon-name-part-type="species" reg="tianmu">tianmu</tp:taxon-name-part></tp:taxon-name></italic> (Tanabe, Ishii &amp; Yin, 1996), <italic><tp:taxon-name><tp:taxon-name-part taxon-name-part-type="genus" reg="Riukiaria">R.</tp:taxon-name-part> <tp:taxon-name-part taxon-name-part-type="species" reg="uncata">uncata</tp:taxon-name-part></tp:taxon-name></italic> (Haga, 1968), <italic><tp:taxon-name><tp:taxon-name-part taxon-name-part-type="genus" reg="Riukiaria">R.</tp:taxon-name-part> <tp:taxon-name-part taxon-name-part-type="species" reg="uraensis">uraensis</tp:taxon-name-part></tp:taxon-name></italic> (Wang, 1956).</p></tp:treatment-sec><ref-list><ref id="B19"><mixed-citation xmlns:xlink="http://www.w3.org/1999/xlink" xlink:type="simple">Korsós Z, Nakamura Y, Tanabe T (2011) Two new millipede species of the genus <italic><tp:taxon-name><tp:taxon-name-part taxon-name-part-type="genus">Riukiaria</tp:taxon-name-part></tp:taxon-name></italic> (<tp:taxon-name><tp:taxon-name-part taxon-name-part-type="class">Diplopoda</tp:taxon-name-part></tp:taxon-name>, <tp:taxon-name><tp:taxon-name-part taxon-name-part-type="order">Polydesmida</tp:taxon-name-part></tp:taxon-name>, <tp:taxon-name><tp:taxon-name-part taxon-name-part-type="family">Xystodesmidae</tp:taxon-name-part></tp:taxon-name>) endemic to the Ryukyu Archipelago, Japan. Zootaxa 2877(1): 55–68. <ext-link xlink:href="10.11646/zootaxa.2877.1.3" ext-link-type="doi" xlink:type="simple">https://doi.org/10.11646/zootaxa.2877.1.3</ext-link></mixed-citation></ref><ref id="B9"><mixed-citation xmlns:xlink="http://www.w3.org/1999/xlink" xlink:type="simple">Golovatch SI (2014) The millipede genus <italic><tp:taxon-name><tp:taxon-name-part taxon-name-part-type="genus">Riukiaria</tp:taxon-name-part></tp:taxon-name></italic> Attems, 1938 in continental China, with descriptions of new species (<tp:taxon-name><tp:taxon-name-part taxon-name-part-type="class">Diplopoda</tp:taxon-name-part></tp:taxon-name>: <tp:taxon-name><tp:taxon-name-part taxon-name-part-type="order">Polydesmida</tp:taxon-name-part></tp:taxon-name>: <tp:taxon-name><tp:taxon-name-part taxon-name-part-type="family">Xystodesmidae</tp:taxon-name-part></tp:taxon-name>). Zoo­taxa 3793(1): 188–200. <ext-link xlink:href="10.11646/zootaxa.3793.1.9" ext-link-type="doi" xlink:type="simple">https://doi.org/10.11646/zootaxa.3793.1.9</ext-link></mixed-citation></ref></ref-list></tp:taxon-treatment>
