# Supplementary material for: Description of a new species of the genus Riukiaria (Diplopoda, Polydesmida, Xystodesmidae) from eastern China, with the characterization of its complete mitochondrial genome
Source: Zookeys. 2026 Mar 10;1272:315–35. doi: 10.3897/zookeys.1272.182977 (PMC12997040; doi:10.3897/zookeys.1272.182977)
Supplement: XML Treatment for Riukiaria langyaensis [file zookeys.1272.182977-treatment2.xml]

<!DOCTYPE tp:taxon-treatment
  PUBLIC "-//TaxonX//DTD Taxonomic Treatment Publishing DTD v0 20100105//EN" "tax-treatment-NSO.dtd">
<tp:taxon-treatment xmlns:tp="http://www.plazi.org/taxpub"><tp:treatment-meta><kwd-group><label>Taxon classification</label><kwd>
                <named-content content-type="kingdom">Animalia</named-content>
              </kwd><kwd>
                <named-content content-type="order">Polydesmida</named-content>
              </kwd><kwd>
                <named-content content-type="family">Xystodesmidae</named-content>
              </kwd></kwd-group><mixed-citation publication-type="journal"><person-group><name><surname>Han</surname><given-names>Zewu</given-names></name><name><surname>Liu</surname><given-names>Xin</given-names></name><name><surname>Wang</surname><given-names>Jiajia</given-names></name><name><surname>Dong</surname><given-names>Yan</given-names></name></person-group><article-title>Description of a new species of the genus <italic><tp:taxon-name><tp:taxon-name-part taxon-name-part-type="genus" reg="Riukiaria">Riukiaria</tp:taxon-name-part></tp:taxon-name></italic> (<tp:taxon-name><tp:taxon-name-part taxon-name-part-type="class" reg="Diplopoda">Diplopoda</tp:taxon-name-part></tp:taxon-name>, <tp:taxon-name><tp:taxon-name-part taxon-name-part-type="order" reg="Polydesmida">Polydesmida</tp:taxon-name-part></tp:taxon-name>, <tp:taxon-name><tp:taxon-name-part taxon-name-part-type="family" reg="Xystodesmidae">Xystodesmidae</tp:taxon-name-part></tp:taxon-name>) from eastern China, with the characterization of its complete mitochondrial genome</article-title><source>Zookeys</source><day>10</day><month>03</month><year>2026</year><volume>1272</volume><fpage>315</fpage><lpage>335</lpage><pub-id pub-id-type="doi">10.3897/zookeys.1272.182977</pub-id></mixed-citation></tp:treatment-meta><tp:nomenclature><tp:taxon-name><object-id xmlns:xlink="http://www.w3.org/1999/xlink" content-type="arpha" xlink:type="simple">4DC1038E-EAA9-5AD4-A30A-68F74816DFE8</object-id>
                    		<tp:taxon-name-part taxon-name-part-type="genus" reg="Riukiaria">Riukiaria</tp:taxon-name-part> <tp:taxon-name-part taxon-name-part-type="species" reg="langyaensis">langyaensis</tp:taxon-name-part>
                    	
                    		<object-id xmlns:xlink="http://www.w3.org/1999/xlink" content-type="zoobank" xlink:type="simple">https://zoobank.org/3CBBEFF0-1451-48E1-A199-79D528B02B65</object-id>
                    	</tp:taxon-name><tp:taxon-authority>Han &amp; Wang</tp:taxon-authority><tp:taxon-status xmlns:xlink="http://www.w3.org/1999/xlink" xlink:type="simple">sp. nov.</tp:taxon-status><xref ref-type="fig" rid="F1">Figs 1</xref><xref ref-type="fig" rid="F2">, 2</xref><xref ref-type="fig" rid="F3">, 3</xref><xref ref-type="fig" rid="F4">, 4</xref><xref ref-type="fig" rid="F5">, 5</xref></tp:nomenclature><tp:treatment-sec sec-type="Material examined"><title>Material examined.</title><p><bold><italic>Holotype</italic></bold>: China • ♂, Anhui, Chuzhou City, Langya Mountain Forest Farm, <named-content xmlns:xlink="http://www.w3.org/1999/xlink" content-type="dwc:verbatimCoordinates" xlink:type="simple">32°25'59"N, 118°28'09"E</named-content>, alt. 100 m, 7 May 2025, Z.W. Han &amp; J.J Wang leg, NMCHZU DH28. GenBank: <ext-link xmlns:xlink="http://www.w3.org/1999/xlink" xlink:href="PX436095" ext-link-type="gen" xlink:type="simple">PX436095</ext-link>. <bold><italic>Paratypes</italic></bold>: • 1♀, same locality and date as holotype, NMCHZU DH29.</p><fig id="F1" position="float" orientation="portrait"><object-id xmlns:xlink="http://www.w3.org/1999/xlink" content-type="doi" xlink:type="simple">10.3897/zookeys.1272.182977.figure1</object-id><object-id xmlns:xlink="http://www.w3.org/1999/xlink" content-type="zenodo_dep_id" xlink:type="simple">0</object-id><object-id xmlns:xlink="http://www.w3.org/1999/xlink" content-type="arpha" xlink:type="simple">CBBE450F-EF93-54BA-AF70-73B4702B1EB2</object-id><label>Figure 1.</label><caption><p><italic><tp:taxon-name><tp:taxon-name-part taxon-name-part-type="genus" reg="Riukiaria">Riukiaria</tp:taxon-name-part> <tp:taxon-name-part taxon-name-part-type="species" reg="langyaensis">langyaensis</tp:taxon-name-part></tp:taxon-name></italic> sp. nov. <bold>A</bold>. Live coloration; <bold>B</bold>. Live specimen under UV light.</p></caption><graphic xmlns:xlink="http://www.w3.org/1999/xlink" xlink:href="zookeys-1272-315_article-182977__-g001.jpg" id="oo_1558597.jpg" position="float" orientation="portrait" xlink:type="simple"><uri content-type="original_file" xlink:type="simple">https://binary.pensoft.net/fig/1558597</uri></graphic></fig><fig id="F2" position="float" orientation="portrait"><object-id xmlns:xlink="http://www.w3.org/1999/xlink" content-type="doi" xlink:type="simple">10.3897/zookeys.1272.182977.figure2</object-id><object-id xmlns:xlink="http://www.w3.org/1999/xlink" content-type="zenodo_dep_id" xlink:type="simple">0</object-id><object-id xmlns:xlink="http://www.w3.org/1999/xlink" content-type="arpha" xlink:type="simple">04D13514-EF0F-5F16-957A-72C9D4D7B758</object-id><label>Figure 2.</label><caption><p><italic><tp:taxon-name><tp:taxon-name-part taxon-name-part-type="genus" reg="Riukiaria">Riukiaria</tp:taxon-name-part> <tp:taxon-name-part taxon-name-part-type="species" reg="langyaensis">langyaensis</tp:taxon-name-part></tp:taxon-name></italic> sp. nov. <bold>A</bold>. Posterior part of body, dorsal view; <bold>B</bold>. Midbody rings, dorsal view; <bold>C</bold>. Anterior part of body, dorsal view; <bold>D</bold>. Telson, ventral view; <bold>E</bold>. Both gonopods, ventral view; <bold>F</bold>. Rings 16–19 and telson, dorsal view. Scale bars: 1.0 mm.</p></caption><graphic xmlns:xlink="http://www.w3.org/1999/xlink" xlink:href="zookeys-1272-315_article-182977__-g002.jpg" id="oo_1558598.jpg" position="float" orientation="portrait" xlink:type="simple"><uri content-type="original_file" xlink:type="simple">https://binary.pensoft.net/fig/1558598</uri></graphic></fig><fig id="F3" position="float" orientation="portrait"><object-id xmlns:xlink="http://www.w3.org/1999/xlink" content-type="doi" xlink:type="simple">10.3897/zookeys.1272.182977.figure3</object-id><object-id xmlns:xlink="http://www.w3.org/1999/xlink" content-type="zenodo_dep_id" xlink:type="simple">0</object-id><object-id xmlns:xlink="http://www.w3.org/1999/xlink" content-type="arpha" xlink:type="simple">889C7356-6F5C-549D-A50A-C5EE74F4206C</object-id><label>Figure 3.</label><caption><p><italic><tp:taxon-name><tp:taxon-name-part taxon-name-part-type="genus" reg="Riukiaria">Riukiaria</tp:taxon-name-part> <tp:taxon-name-part taxon-name-part-type="species" reg="langyaensis">langyaensis</tp:taxon-name-part></tp:taxon-name></italic> sp. nov. <bold>A</bold>. Anterior body part, dorsal view; <bold>B</bold>. 8<sup>th</sup> and 16<sup>th</sup> pairs of legs, left legs, anterior view; <bold>C</bold>. Sternum, coxa, and prefemur of 2<sup>nd</sup> leg pair, posterior view; <bold>D</bold>. Epiproct and 19<sup>th</sup> ring, dorsal view. Scale bars: 1.0 mm.</p></caption><graphic xmlns:xlink="http://www.w3.org/1999/xlink" xlink:href="zookeys-1272-315_article-182977__-g003.jpg" id="oo_1558599.jpg" position="float" orientation="portrait" xlink:type="simple"><uri content-type="original_file" xlink:type="simple">https://binary.pensoft.net/fig/1558599</uri></graphic></fig><fig id="F4" position="float" orientation="portrait"><object-id xmlns:xlink="http://www.w3.org/1999/xlink" content-type="doi" xlink:type="simple">10.3897/zookeys.1272.182977.figure4</object-id><object-id xmlns:xlink="http://www.w3.org/1999/xlink" content-type="zenodo_dep_id" xlink:type="simple">0</object-id><object-id xmlns:xlink="http://www.w3.org/1999/xlink" content-type="arpha" xlink:type="simple">07579EE9-D9DB-56FE-93A8-C784D285A0C8</object-id><label>Figure 4.</label><caption><p><italic><tp:taxon-name><tp:taxon-name-part taxon-name-part-type="genus" reg="Riukiaria">Riukiaria</tp:taxon-name-part> <tp:taxon-name-part taxon-name-part-type="species" reg="langyaensis">langyaensis</tp:taxon-name-part></tp:taxon-name></italic> sp. nov. <bold>A</bold>. Sternum, coxa, and prefemur of 2<sup>nd</sup> leg pair, posterior view; <bold>B</bold>. 8<sup>th</sup> pair of legs, left leg, anterior view; <bold>C</bold>. 16<sup>th</sup> pair of legs, left leg, anterior view; <bold>D</bold>. Left gonopod, mesal view; <bold>E</bold>. Left gonopod, lateral view. Scale bars: 1.0 mm.</p></caption><graphic xmlns:xlink="http://www.w3.org/1999/xlink" xlink:href="zookeys-1272-315_article-182977__-g004.jpg" id="oo_1558600.jpg" position="float" orientation="portrait" xlink:type="simple"><uri content-type="original_file" xlink:type="simple">https://binary.pensoft.net/fig/1558600</uri></graphic></fig><fig id="F5" position="float" orientation="portrait"><object-id xmlns:xlink="http://www.w3.org/1999/xlink" content-type="doi" xlink:type="simple">10.3897/zookeys.1272.182977.figure5</object-id><object-id xmlns:xlink="http://www.w3.org/1999/xlink" content-type="zenodo_dep_id" xlink:type="simple">0</object-id><object-id xmlns:xlink="http://www.w3.org/1999/xlink" content-type="arpha" xlink:type="simple">315D9A91-2F88-574B-B162-FABE46A01CBF</object-id><label>Figure 5.</label><caption><p><italic><tp:taxon-name><tp:taxon-name-part taxon-name-part-type="genus" reg="Riukiaria">Riukiaria</tp:taxon-name-part> <tp:taxon-name-part taxon-name-part-type="species" reg="langyaensis">langyaensis</tp:taxon-name-part></tp:taxon-name></italic> sp. nov. <bold>A</bold>. Left gonopod, mesal view; <bold>B</bold>. Left gonopod, lateral view. Abbreviations: cm = coxal macroseta, ca = coxal apophysis, ps = prostatic groove, s = solenomere. Scale bars: 1.0 mm.</p></caption><graphic xmlns:xlink="http://www.w3.org/1999/xlink" xlink:href="zookeys-1272-315_article-182977__-g005.jpg" id="oo_1558601.jpg" position="float" orientation="portrait" xlink:type="simple"><uri content-type="original_file" xlink:type="simple">https://binary.pensoft.net/fig/1558601</uri></graphic></fig></tp:treatment-sec><tp:treatment-sec sec-type="Other material"><title>Other material.</title><p>China • 3♂2♀, Anhui, Chuzhou County, Niutou Mountain, <named-content xmlns:xlink="http://www.w3.org/1999/xlink" content-type="dwc:verbatimCoordinates" xlink:type="simple">32°27'47"N, 118°29'97"E</named-content>, alt. 87 m, 25 May 2025, Z.W. Han &amp; J.J Wang leg, NMCHZU DH30-34.</p></tp:treatment-sec><tp:treatment-sec sec-type="Diagnosis"><title>Diagnosis.</title><p>This species closely resembles <italic><tp:taxon-name><tp:taxon-name-part taxon-name-part-type="genus" reg="Riukiaria">Riukiaria</tp:taxon-name-part> <tp:taxon-name-part taxon-name-part-type="species" reg="mundyi">mundyi</tp:taxon-name-part></tp:taxon-name></italic> Korsós, Nakamura &amp; Tanabe, 2011 in tergal features and body coloration. However, <italic><tp:taxon-name><tp:taxon-name-part taxon-name-part-type="genus" reg="Riukiaria">Riukiaria</tp:taxon-name-part> <tp:taxon-name-part taxon-name-part-type="species" reg="langyaensis">langyaensis</tp:taxon-name-part></tp:taxon-name></italic> sp. nov. differs by having a lighter body color than <italic><tp:taxon-name><tp:taxon-name-part taxon-name-part-type="genus" reg="Riukiaria">R.</tp:taxon-name-part> <tp:taxon-name-part taxon-name-part-type="species" reg="mundyi">mundyi</tp:taxon-name-part></tp:taxon-name></italic>, with antennae and walking legs exhibiting a wheat-colored hue and the paratergal margins appearing translucent. In terms of gonopod structure, the prefemorite of <italic><tp:taxon-name><tp:taxon-name-part taxon-name-part-type="genus" reg="Riukiaria">Riukiaria</tp:taxon-name-part> <tp:taxon-name-part taxon-name-part-type="species" reg="langyaensis">langyaensis</tp:taxon-name-part></tp:taxon-name></italic> sp. nov. is similar to that of <italic><tp:taxon-name><tp:taxon-name-part taxon-name-part-type="genus" reg="Riukiaria">Riukiaria</tp:taxon-name-part> <tp:taxon-name-part taxon-name-part-type="species" reg="contigua">contigua</tp:taxon-name-part></tp:taxon-name></italic> (Wang, 1957), but its acropodite is more inflated and nearly spherical, with an indistinctly forked tip, and the prefemoral processes are completely missing.</p></tp:treatment-sec><tp:treatment-sec sec-type="Description"><title>Description.</title><p>Length of holotype 23.6 mm, midbody paranotal width 4.8 mm, metatergal width 2.9 mm. Female body length 25.1 mm, midbody paranotal width 5.1 mm, metatergal width 3.4 mm.</p><p>Coloration in life nearly uniform dark orange, with posterior <sup>2</sup>/<sub>5</sub> of body occasionally pale orange in some individuals. Epicranium concolorous with body; antennae and legs wheat-coloured. No sexual dimorphism observed. Under UV light, entire body exhibiting strong sky-blue fluorescence. In alcohol, vivid coloration fading rapidly, most metaterga becoming light marbled orange.</p><p>Body with 20 rings. Pro- and metazonae smooth, devoid of tubercles, punctation or wrinkles, except for corrugated folds on ventral side of metaterga. Head smooth, epicranial suture distinct; forehead raised, surface uneven. Mandibular stipes ventrally depressed. Several setae scattered above clypeus, with two dense transverse rows at its margin and on labrum. Antennae straight, reaching behind midway of body ring 3 when stretched dorsally; first antennomere globose, second slightly clavate, subequal with antennomeres 3–5, sixth longest, c. 1.2 times as long as the fifth, seventh small, slender, slightly longer than wide.</p><p>In width, head &lt; collum &lt; ring 2 &lt; 3 &lt; 4 = 11, thereafter body gradually tapering towards telson. Collum convex, smooth, shiny; lateral and posterior margin with weak ridge, lateral corners triangular, slightly directed caudad. All paraterga clearly delimited by a dorsal sulcus, lateral calluses broad and distinct; margins translucent. Caudolateral corner of paraterga invariably rounded, in collum acute, in rings 2–4 subrectangular, in following rings growing increasingly acute and drawn well caudad behind rear tergal margin, nearly beak-shaped in posterior rings (Fig. <xref ref-type="fig" rid="F2">2A–C</xref>). Pore formula normal (5, 7, 9, 10, 12, 13, 15–18), ozopores lying in median excavation of paraterga (in lateral view). Epiproct short, in dorsal view subtriangular, in lateral view protruding, parallel-sided, slightly curved ventrad, with 7+7 setae, 2+2 of them on knobs. Paraprocts strongly marginate with 2+2 setae; hypoproct with 1+1 setae on knobs (Fig. <xref ref-type="fig" rid="F2">2F</xref>).</p><p>Sterna without modifications, mostly smooth; very narrow between legs 1 and 2, clearly broader until ring 7, especially broad behind gonopods. Legs generally densely setose, robust, c. 1.1–1.2 times as long as midbody height, last pair considerably shorter than previous ones (Fig. <xref ref-type="fig" rid="F4">4B, C</xref>). Coxae 3–7 especially densely setose ventrally. Prefemora with a moderately developed ventral spine, growing increasingly stronger towards body end; femur straight, c. 2.2 times as long as prefemur; postfemur stout; tibia straight, subequal to postfemur; tarsus slender, c. 1.8 times as long as tibia; claw curved, c. 0.25 mm long. Coxa 2 with a strong, median projection about half as long as coxa proper apically with a membranous tubula surrounded by strong setae; prefemoral joint with 1+1 macrosetae (Fig. <xref ref-type="fig" rid="F4">4A</xref>).</p><p>Gonopod aperture transversely oblong, c. 1.75 times as broad as long, with elevated lateral and caudal edges. Gonopod coxa short, stout, subcylindrical, with two coxal macrosetae, and a normal, prominent, mesal cannula. Prefemoral process entirely absent. Prefemorite with dense setae on left side. Acropodite inflated, oval, distinctly curved, with a prostatic groove. Solenomere apical, bifurcated (Fig. <xref ref-type="fig" rid="F4">4D, E</xref>).</p></tp:treatment-sec><tp:treatment-sec sec-type="Distribution"><title>Distribution.</title><p>Known only from the type locality in Chuzhou, Anhui Province, China.</p></tp:treatment-sec><tp:treatment-sec sec-type="Etymology"><title>Etymology.</title><p>The species name is derived from the geographic name of the location where the species was first discovered.</p></tp:treatment-sec><tp:treatment-sec sec-type="Remarks"><title>Remarks.</title><p>The genus <italic><tp:taxon-name><tp:taxon-name-part taxon-name-part-type="genus" reg="Riukiaria">Riukiaria</tp:taxon-name-part></tp:taxon-name></italic> comprises 38 species distributed across China, Japan, and Vietnam (<xref ref-type="bibr" rid="B24">Marek et al. 2014</xref>; <xref ref-type="bibr" rid="B10">Golovatch 2015</xref>; <xref ref-type="bibr" rid="B6">Chen et al. 2023</xref>; <xref ref-type="bibr" rid="B18">Korsós and Nakamura 2025</xref>). In China, 18 species have been reported from Shaanxi (1 species), Sichuan (5 species), Zhejiang (2 species), Fujian (1 species), Chongqing (1 species), and Taiwan (8 species). <italic><tp:taxon-name><tp:taxon-name-part taxon-name-part-type="genus" reg="Riukiaria">Riukiaria</tp:taxon-name-part> <tp:taxon-name-part taxon-name-part-type="species" reg="langyaensis">langyaensis</tp:taxon-name-part></tp:taxon-name></italic> sp. nov. is the first species of <italic><tp:taxon-name><tp:taxon-name-part taxon-name-part-type="genus" reg="Riukiaria">Riukiaria</tp:taxon-name-part></tp:taxon-name></italic> reported from Anhui Province.</p></tp:treatment-sec><ref-list><ref id="B24"><mixed-citation xmlns:xlink="http://www.w3.org/1999/xlink" xlink:type="simple">Marek PE, Tanabe T, Sierwald P (2014) A species catalog of the millipede family <tp:taxon-name><tp:taxon-name-part taxon-name-part-type="family">Xystodesmidae</tp:taxon-name-part></tp:taxon-name> (<tp:taxon-name><tp:taxon-name-part taxon-name-part-type="class">Diplopoda</tp:taxon-name-part></tp:taxon-name>: <tp:taxon-name><tp:taxon-name-part taxon-name-part-type="order">Polydesmida</tp:taxon-name-part></tp:taxon-name>). Virginia Museum of Natural History Special Publication 17: 1–117.</mixed-citation></ref><ref id="B10"><mixed-citation xmlns:xlink="http://www.w3.org/1999/xlink" xlink:type="simple">Golovatch SI (2015) Two new species of the millipede order <tp:taxon-name><tp:taxon-name-part taxon-name-part-type="order">Polydesmida</tp:taxon-name-part></tp:taxon-name> from Southern China (<tp:taxon-name><tp:taxon-name-part taxon-name-part-type="class">Diplopoda</tp:taxon-name-part></tp:taxon-name>). Zoologicheskij Zhurnal 94(9): 1023–1028. <ext-link xlink:href="10.7868/S004451341509010X" ext-link-type="doi" xlink:type="simple">https://doi.org/10.7868/S004451341509010X</ext-link></mixed-citation></ref><ref id="B6"><mixed-citation xmlns:xlink="http://www.w3.org/1999/xlink" xlink:type="simple">Chen HM, Zheng CB, Jiang XK (2023) The millipedes (<tp:taxon-name><tp:taxon-name-part taxon-name-part-type="class">Diplopoda</tp:taxon-name-part></tp:taxon-name>) in Yintiaoling National Natural Reserve, Southwest China. Zootaxa 5257(1): 49–81. <ext-link xlink:href="10.11646/zootaxa.5257.1.6" ext-link-type="doi" xlink:type="simple">https://doi.org/10.11646/zootaxa.5257.1.6</ext-link></mixed-citation></ref><ref id="B18"><mixed-citation xmlns:xlink="http://www.w3.org/1999/xlink" xlink:type="simple">Korsós Z, Nakamura Y (2025) Review of the millipede genus <italic><tp:taxon-name><tp:taxon-name-part taxon-name-part-type="genus">Xystodesmus</tp:taxon-name-part></tp:taxon-name></italic> (<tp:taxon-name><tp:taxon-name-part taxon-name-part-type="class">Diplopoda</tp:taxon-name-part></tp:taxon-name>, <tp:taxon-name><tp:taxon-name-part taxon-name-part-type="order">Polydesmida</tp:taxon-name-part></tp:taxon-name>), with seven new species from the southwestern part of Japan. Zoo­Keys 1231: 191–232. <ext-link xlink:href="10.3897/zookeys.1231.141443" ext-link-type="doi" xlink:type="simple">https://doi.org/10.3897/zookeys.1231.141443</ext-link></mixed-citation></ref></ref-list></tp:taxon-treatment>
