# Supplementary material for: Description of a new species of the genus Riukiaria (Diplopoda, Polydesmida, Xystodesmidae) from eastern China, with the characterization of its complete mitochondrial genome
Source: Zookeys. 2026 Mar 10;1272:315–35. doi: 10.3897/zookeys.1272.182977 (PMC12997040; doi:10.3897/zookeys.1272.182977)
Supplement: Supplementary material 4 — Phylogenetic tree [file zookeys-1272-315_article-182977__-s004.nex]

#NEXUS
BEGIN DATA;
dimensions ntax=33 nchar=517;
format missing=?
datatype=DNA gap= - interleave;

matrix
Chonaphe_armata             -----------------------------------------------------GACAGCT
Euryurus_leachii            CTTGGGCATTCTGGGAGATTGATTGGGGATGATCAGATTTATAATGTAATTGTTACTGCA
Euryurus_orestes            CTTGGGCATTCTGGGAGATTGATTGGGGATGATCAGATTTATAATGTAATTGTTACTGCA
Harpaphe_haydeniana         TTAGGTTGTTCTGGGGGGTTAATTGGGGATGATCAAATTTATAATGTAATTGTAACTGCT
Isaphe_convexa              TTGGGGCATTCTGGTAGTTTAATTGGGGACGATCAAATTTATAATGTTATTGTAACAGCT
Levizonus_takakuwai         TTGGGGCACTCTGGTAGATTGATTGGGGATGATCAGATTTATAATGTAATTGTGACAGCA
Levizonus_thaumasius        TTAGGACATTCGGGTAGATTAATTGGGGATGATCAGATTTATAATGTGATTGTGACAGCA
Metaxycheir_prolata         TTGGGGCACTCAGGGAGTTTAATTGGAGATGATCAAATTTATAATGTTATTGTGACAGCT
Montaphe_elrodi             TTGGGGCATTCTGGAAGACTAATTGGTGATGACCAGATTTATAATGTAATTGTAACAGCA
Orophe_cabinetus            TTGGGGCATTCTGGAAGTTTAATTGGAGATGATCAGATTTATAATGTTATTGTAACAGCT
Orophe_unicus               TTAGGGCATTCTGGAAGTTTAATTGGTGATGATCAGATTTATAATGTTATTGTAACAGCT
Riukiaria_cornuta           TTAGGTCATTCAGGTAGATTGATTGGCGACGATCAGATTTATAATGTAATTGTAACGGCG
Riukiaria_falcifera         TTGGGTCATTCTGGTAGATTAATTGGTGATGATCAGATCTATAATGTGATTGTGACGGCA
Riukiaria_holstii           CTGGGACATTCTGGAAGATTAATTGGTGATGATCAGATTTATAATGTGATTGTAACTGCT
Riukiaria_korolevi          TTGGGGCATCCTGGAAGATTAATTGGAGATGATCAGATTTATAATGTAATTGTGACGGCC
Riukiaria_langyaensis_sp_n_ TTGGGGCACTCGGGTAGATTAATTGGAGATGATCAGATTTATAATGTTATTGTTACGGCT
Riukiaria_maculata          TTAGGTCATTCTGGAAGATTGATTGGGGATGATCAGATTTATAATGTAATTGTGACTGCG
Riukiaria_montana           TTAGGTCACTCAGGTAGATTGATTGGTGATGATCAGATTTATAATGTGATTGTGACTGCG
Riukiaria_semicircularis    TTAGGTCATTCAGGCAGATTGATTGGTGATGATCAGATTTATAATGTAATTGTGACTGCT
Riukiaria_sp__1_GK_2025a    TTGGGGCATTCTGGAAGTTTGATTGGTGATGATCAGATTTATAATGTTATTGTAACTGCA
Riukiaria_uncata            TTAGGTCATTCTGGGAGATTGATTGGTGATGATCAGATTTATAATGTGATTGTAACTGCA
Selenocheir_sinuata         TTAGGTCATTCAGGTAGTTTAATTGGGGATGATCAGATTTATAATGTGATTGTGACGGCT
Semionellus_placidus        TTGGGGCATTCTGGTAGTTTAATTGGTGATGATCAAATTTATAATGTTATTGTTACGGCG
Thrinaphe_hargeri           TTAGGACATTCTGGGAGTTTAATTGGGGATGACCAGATTTATAATGTTATTGTGACAGCT
Tubaphe_levii               TTGGGTCATTCTGGGAGCTTAATTGGCGATGATCAGATTTATAATGTTATTGTAACAGCT
Xystodesmus_martensii       TTAGGTCATTCTGGGAGTTTAATTGGTGATGATCAAATTTATAATGTTATTGTTACAGCA
Xystodesmus_pallidus        TTAGGTCATTCTGGGAGTTTAATTGGGGATGATCAGATTTATAATGTGATTGTAACTGCG
Xystodesmus_serrulatus      TTAGGTCATTCTGGTAGTTTAATTGGTGATGATCAGATTTATAATGTTATTGTAACAGCA
Xystodesmus_shirozui        TTGGGACATTCTGGGAGTTTAATTGGTGATGATCAGATTTATAATGTTATTGTAACCGCA
Xystodesmus_sp__1_GK_2025a  TTAGGTCATTCTGGAAGTTTAATTGGAGATGATCAGATTTATAATGTAATTGTGACTGCA
Xystodesmus_sp__PM_2015     CTTGGACATTCTGGTAGTTTGATTGGTGATGATCAGATTTATAATGTGATTGTAACTGCA
Xystodesmus_sp__YD_2016     TTGGGGCATTCTGGAAGTTTAATTGGGGACGATCAGATCTATAATGTTATTGTTACTGCT
Yaetakaria_neptuna          TTGGGTCACTCAGGGAGTTTGATTGGAGATGATCAGATTTATAATGTGATTGTTACTGCT

Chonaphe_armata             CATGCTTTTGTAATAATTTTTTTTATGGTTATGCCTATTATAATTGGGGGATTTGGAAAC
Euryurus_leachii            CATGCTTTTGTTATAATTTTTTTTATGGTGATACCTATTATAATTGGGGGGTTTGGTAAT
Euryurus_orestes            CATGCTTTTGTTATAATTTTTTTTATGGTGATACCTATTATAATTGGGGGGTTTGGTAAT
Harpaphe_haydeniana         CATGCTTTTGTAATGATTTTTTTTATGGTTATGCCAATTATAATTGGTGGGTTTGGTAAT
Isaphe_convexa              CATGCTTTTGTTATAATTTTTTTTATGGTTATACCTATTATAATTGGAGGTTTTGGGAAT
Levizonus_takakuwai         CATGCATTTGTAATAATTTTTTTTATGGTTATGCCTATTATGATTGGGGGTTTTGGTAAT
Levizonus_thaumasius        CATGCTTTTGTAATAATTTTTTTTATAGTTATGCCTATTATAATTGGGGGTTTTGGTAAT
Metaxycheir_prolata         CATGCTTTTGTAATAATTTTTTTTATGGTTATACCTATTATAATTGGGGGGTTTGGAAAT
Montaphe_elrodi             CATGCTTTTGTGATGATTTTTTTTATGGTTATGCCAATTATGATTGGGGGGTTTGGAAAT
Orophe_cabinetus            CATGCTTTTGTAATAATTTTTTTTATGGTTATGCCTATTATAATTGGGGGGTTTGGAAAT
Orophe_unicus               CATGCTTTTGTGATAATTTTTTTTATGGTTATGCCTATTATAATTGGGGGATTTGGAAAT
Riukiaria_cornuta           CATGCTTTTGTAATAATTTTTTTTATGGTAATGCCTATTATAATTGGGGGGTTTGGTAAT
Riukiaria_falcifera         CATGCTTTTGTAATAATTTTTTTTATGGTTATGCCTATTATAATTGGAGGATTTGGGAAT
Riukiaria_holstii           CATGCTTTTGTAATAATTTTTTTTATAGTTATACCTATTATGATTGGCGGTTTTGGTAAT
Riukiaria_korolevi          CATGCTTTTGTAATGATTTTTTTTATAGTGATGCCAATTATAATTGGTGGTTTTGGTAAT
Riukiaria_langyaensis_sp_n_ CACGCTTTTGTAATGATTTTTTTTATAGTGATGCCTATTATAATTGGGGGTTTTGGTAAT
Riukiaria_maculata          CATGCTTTTGTAATAATTTTTTTTATAGTTATGCCTATTATGATTGGTGGTTTTGGTAAT
Riukiaria_montana           CATGCTTTTGTAATAATTTTTTTTATGGTAATACCTATTATGATTGGGGGGTTTGGTAAT
Riukiaria_semicircularis    CATGCTTTTGTAATAATTTTTTTTATGGTGATGCCTATTATGATTGGTGGGTTTGGTAAT
Riukiaria_sp__1_GK_2025a    CATGCTTTTGTAATAATTTTTTTTATGGTTATGCCTATTATAATTGGTGGATTTGGTAAT
Riukiaria_uncata            CATGCTTTTGTAATAATTTTTTTTATGGTTATGCCTATTATGATTGGGGGGTTTGGTAAT
Selenocheir_sinuata         CATGCTTTTGTTATAATTTTTTTTATGGTTATACCTATTATAATTGGGGGCTTTGGAAAT
Semionellus_placidus        CATGCTTTTGTGATAATTTTTTTTATGGTTATGCCTATTATAATTGGGGGGTTCGGTAAT
Thrinaphe_hargeri           CATGCTTTTGTAATAATTTTTTTTATAGTTATGCCTATTATAATTGGGGGATTTGGAAAT
Tubaphe_levii               CATGCTTTTGTAATAATTTTTTTTATGGTTATGCCTATTATAATTGGTGGATTTGGGAAT
Xystodesmus_martensii       CATGCTTTTGTAATAATTTTTTTTATGGTAATGCCAATTATAATTGGTGGATTTGGTAAT
Xystodesmus_pallidus        CATGCTTTTGTAATAATTTTTTTTATAGTAATACCTATTATAATTGGGGGGTTTGGAAAT
Xystodesmus_serrulatus      CATGCTTTTGTAATAATTTTTTTTATGGTAATACCTATTATGATTGGTGGATTTGGTAAT
Xystodesmus_shirozui        CATGCTTTTGTAATAATTTTTTTTATGGTAATACCAATTATAATTGGCGGATTTGGTAAT
Xystodesmus_sp__1_GK_2025a  CATGCTTTTGTAATAATTTTTTTTATGGTAATACCTATTATAATTGGTGGGTTTGGAAAT
Xystodesmus_sp__PM_2015     CATGCTTTTGTAATAATTTTTTTTATGGTGATACCTATTATGATTGGTGGATTTGGTAAT
Xystodesmus_sp__YD_2016     CACGCTTTTGTTATAATTTTTTTTATGGTTATACCTATTATAATTGGAGGTTTTGGGAAT
Yaetakaria_neptuna          CATGCTTTTGTGATGATTTTTTTTATAGTAATGCCTATTATAATTGGGGGATTTGGAAAT

Chonaphe_armata             TGATTAGTTCCTATTATAATTGGGGCTCCAGATATGGCTTTTCCTCGAATAAATAATTTG
Euryurus_leachii            TGATTGGTCCCCATTATAATTGGGGCTCCTGATATGGCTTTCCCTCGAATGAATAATTTA
Euryurus_orestes            TGATTGGTCCCTATTATAATTGGGGCTCCTGATATGGCTTTTCCCCGAATGAATAATTTA
Harpaphe_haydeniana         TGATTAGTTCCGCTTATAATTGGTGCTCCTGACATGGCTTTTCCTCGGATGAATAATTTA
Isaphe_convexa              TGATTAGTGCCTATTATAATTGGGGCTCCTGATATGGCTTTTCCTCGAATAAATAATTTG
Levizonus_takakuwai         TGATTAGTGCCGCTTATGATTGGTGCACCTGACATGGCTTTTCCTCGAATGAACAATCTT
Levizonus_thaumasius        TGGTTGGTTCCCGTTATGATTGGGGCTCCCGATATAGCATTTCCTCGAATGAATAATCTT
Metaxycheir_prolata         TGATTGGTTCCGATTATAATTGGGGCCCCGGATATGGCTTTTCCTCGAATAAACAATTTA
Montaphe_elrodi             TGATTAGTTCCAATTATAATTGGGGCTCCTGATATAGCTTTTCCTCGTATGAATAATTTG
Orophe_cabinetus            TGATTAGTTCCTATTATGATTGGGGCCCCAGATATGGCTTTTCCTCGTATGAATAATTTG
Orophe_unicus               TGATTAGTTCCTATTATAATTGGAGCTCCTGATATGGCCTTTCCTCGTATGAATAATTTG
Riukiaria_cornuta           TGACTGGTTCCTATTATGATTGGGGCTCCTGATATGGCTTTTCCTCGTATAAATAATTTG
Riukiaria_falcifera         TGATTAGTTCCAATTATGATTGGTGCTCCTGATATGGCTTTCCCTCGAATGAATAATTTG
Riukiaria_holstii           TGGTTAGTTCCTATTATAATTGGTGCACCAGATATGGCTTTTCCTCGAATAAATAATTTA
Riukiaria_korolevi          TGGTTAGTGCCTATTATGATTGGGGCGCCGGATATGGCTTTTCCTCGGATAAATAATTTA
Riukiaria_langyaensis_sp_n_ TGGCTAGTTCCTATTATGATTGGGGCTCCTGATATAGCTTTTCCTCGGATGAATAATTTA
Riukiaria_maculata          TGGCTGGTTCCTATTATAATTGGAGCGCCTGATATAGCTTTTCCTCGGATAAATAATTTA
Riukiaria_montana           TGATTGGTTCCTATTATAATTGGGGCTCCAGATATGGCCTTTCCCCGCATAAATAATTTG
Riukiaria_semicircularis    TGATTGGTTCCTATTATAATTGGAGCTCCTGATATGGCTTTTCCTCGTATGAATAATTTG
Riukiaria_sp__1_GK_2025a    TGGTTGGTTCCTATTATGATTGGTGCTCCTGATATGGCTTTTCCTCGGATAAATAATTTG
Riukiaria_uncata            TGATTGGTTCCTATTATAATTGGGGCTCCTGATATAGCTTTTCCTCGTATAAATAATTTA
Selenocheir_sinuata         TGGTTAGTTCCAATTATGATTGGGGCCCCAGACATGGCTTTTCCTCGAATAAATAATTTG
Semionellus_placidus        TGATTAGTTCCTATTATAATTGGGGCTCCTGATATGGCTTTTCCTCGGATGAATAATTTA
Thrinaphe_hargeri           TGATTGGTACCAATTATGATTGGGGCCCCTGATATGGCTTTTCCTCGTATAAATAATTTG
Tubaphe_levii               TGATTAGTGCCTATTATAATTGGGGCTCCAGATATGGCTTTCCCTCGAATAAATAATTTG
Xystodesmus_martensii       TGATTAGTTCCTATTATAATTGGTGCTCCTGATATGGCTTTTCCTCGTATAAATAATTTG
Xystodesmus_pallidus        TGATTGGTACCTATTATAATTGGAGCCCCTGATATGGCTTTTCCTCGGATGAATAATCTA
Xystodesmus_serrulatus      TGGTTGGTTCCTATTATAATTGGTGCTCCTGATATGGCTTTCCCTCGGATAAATAATCTG
Xystodesmus_shirozui        TGATTAGTTCCTATTATAATTGGAGCACCTGATATGGCTTTTCCTCGTATAAATAACTTG
Xystodesmus_sp__1_GK_2025a  TGATTAGTACCTATTATAATTGGGGCGCCTGATATGGCTTTTCCTCGAATGAATAATTTA
Xystodesmus_sp__PM_2015     TGATTAGTTCCTATTATAATTGGTGCTCCTGATATGGCTTTTCCTCGAATGAATAATTTG
Xystodesmus_sp__YD_2016     TGATTGGTTCCCATTATAATTGGGGCTCCTGATATGGCTTTTCCTCGGATAAATAATTTA
Yaetakaria_neptuna          TGGCTAGTTCCTATTATAATTGGTGCTCCTGATATGGCTTTTCCTCGGATGAATAATCTG

Chonaphe_armata             AGTTTTTGACTGTTACCACCTTCTTTTTTTTTATTATTAGCTTCTTCTTTGGTTGAGAAG
Euryurus_leachii            AGTTTTTGATTGTTGCCCCCCTCTTTTTTTTTGTTATTAGCTTCTTCTTTGGTTGAAAGG
Euryurus_orestes            AGTTTTTGATTGTTGCCCCCCTCTTTTTTTTTATTATTAGCTTCTTCTTTGGTTGAAAGG
Harpaphe_haydeniana         AGATTTTGGTTGTTGCCTCCCTCTTTTTTTTTATTATTTGTTTCTTCTTTAGTTGAAATG
Isaphe_convexa              AGATTTTGGTTGTTGCCACCATCTTTTTTTTTGTTGTTAGCTTCTTCTTTGGTTGAAAGG
Levizonus_takakuwai         AGTTTTTGATTATTGCCCCCCTCGTTTTTTTTATTGTTGGCCTCGTCGATGGTGGAGAGG
Levizonus_thaumasius        AGTTTTTGATTACTGCCTCCGTCTTTTTTTTTATTGTTGGCGTCTTCTGTAGTAGAAAGG
Metaxycheir_prolata         AGATTTTGATTATTACCACCGTCTTTTTTTTTATTATTGGCTTCTTCGTTGGTTGAGAAG
Montaphe_elrodi             AGTTTTTGATTATTGCCGCCTTCTTTTTTTCTATTATTGGCTTCTTCTTTGGTTGAAAAG
Orophe_cabinetus            AGATTTTGATTATTGCCCCCTTCTTTTTTTTTGTTATTGGCTTCTTCTTTGGTTGAGAGG
Orophe_unicus               AGATTTTGATTATTGCCACCTTCTTTTTTTTTGTTATTGGCTTCATCTTTGGTTGAGAAG
Riukiaria_cornuta           AGTTTTTGGTTATTGCCGCCTTCTTTTTTTTTACTGTTAGCTTCTTCTATAGTTGAGAAG
Riukiaria_falcifera         AGTTTTTGATTGTTACCACCTTCTTTTTTTTTGTTATTAGCTTCTTCTATGGTTGAAAAG
Riukiaria_holstii           AGTTTTTGGTTATTACCTCCTTCTTTTTTTTTGTTGTTAGCTTCTTCTATGGTTGAGAGG
Riukiaria_korolevi          AGTTTTTGATTGCTTCCCCCTTCTTTTTTTTTGTTATTAGCTTCTTCGTTGGTTGAGAGG
Riukiaria_langyaensis_sp_n_ AGTTTTTGGTTATTGCCTCCTTCTTTTTTTTTATTATTGGCTTCTTCTATGGTAGAGAGG
Riukiaria_maculata          AGTTTTTGATTGTTGCCGCCTTCTTTTTTTTTGTTGTTAGCCTCTTCTATGGTTGAGAGG
Riukiaria_montana           AGTTTTTGGCTATTACCGCCTTCTTTTTTTTTATTATTAGCTTCTTCTATGGTTGAGAAG
Riukiaria_semicircularis    AGTTTTTGGCTATTGCCGCCTTCTTTTTTTTTATTATTAGCTTCTTCTATGGTTGAGAAG
Riukiaria_sp__1_GK_2025a    AGTTTTTGGTTATTACCACCTTCTTTTTTTTTATTGTTAGCGTCTTCTATAGTTGAAAAG
Riukiaria_uncata            AGTTTTTGGTTATTGCCGCCTTCTTTTTTTTTATTATTAGCTTCTTCTATAGTTGAGAGG
Selenocheir_sinuata         AGATTTTGATTGTTGCCACCTTCTTTTTTTTTATTATTAGCTTCTTCGTTAGTAGAAAGG
Semionellus_placidus        AGTTTTTGGTTATTACCGCCTTCTTTTTTTTTGTTATTGGCTTCTTCTTTAGTTGAAAAG
Thrinaphe_hargeri           AGATTTTGGTTATTACCACCTTCTTTTTTCTTGTTATTAGCTTCTTCTTTGGTTGAGAGG
Tubaphe_levii               AGATTTTGATTACTACCTCCATCTTTTTTTTTGTTATTAGCTTCTTCGTTAGTTGAGAGG
Xystodesmus_martensii       AGTTTTTGACTATTACCCCCTTCTTTTTTTTTATTATTAGCTTCTTCTATGGTTGAAAGG
Xystodesmus_pallidus        AGTTTTTGATTATTACCACCTTCTTTTTTTTTATTATTAGCTTCTTCTATAGTTGAAAAG
Xystodesmus_serrulatus      AGTTTTTGGTTATTGCCTCCTTCTTTTTTTTTATTATTAGCTTCTTCTATGGTTGAAAGG
Xystodesmus_shirozui        AGTTTTTGATTATTGCCTCCTTCTTTTTTTTTGTTGTTGGCTTCTTCTATAGTTGAAAGG
Xystodesmus_sp__1_GK_2025a  AGTTTTTGATTATTACCACCTTCTTTTTTTTTATTATTAGCTTCTTCTATGGTAGAAAGG
Xystodesmus_sp__PM_2015     AGTTTTTGACTATTGCCTCCTTCTTTTTTTTTGTTATTAGCTTCTTCTATAGTTGAAAGG
Xystodesmus_sp__YD_2016     AGATTTTGATTGCTTCCACCTTCTTTTTTTTTACTTCTTGCTTCTTCTATAGTGGAGGGT
Yaetakaria_neptuna          AGTTTTTGGTTGTTACCTCCTTCTTTTTTTTTATTGTTGGCTTCTTCTATGGTTGAAAGG

Chonaphe_armata             GGTGTAGGTACTGGATGAACTGTATATCCGCCTTTAGCATCTAGATTGTTTCATGGGGGT
Euryurus_leachii            GGGGTTGGGACTGGGTGAACTGTGTATCCACCATTAGCAGCTAGACTTTTTCATGGGGGC
Euryurus_orestes            GGGGTTGGGACTGGGTGAACTGTATATCCACCGTTGGCAGCTAGACTTTTTCATGGGGGC
Harpaphe_haydeniana         GGGGTAGGAACGGGATGAACAGTATATCCTCCTTTAGCTTCGAGAGAGTTTCATGGAGGT
Isaphe_convexa              GGTGTTGGAACAGGCTGAACAGTTTACCCGCCTTTAGCATCTAGATTATTTCATGGTGGC
Levizonus_takakuwai         GGTGTTGGTACTGGGTGGACTGTGTATCCTCCTTTGGCCAGTAGTTTTTTTCATGGTGGA
Levizonus_thaumasius        GGTGTGGGAACTGGGTGGACTGTTTATCCTCCATTAGCTGCTAGTCTATTTCATGGTGGT
Metaxycheir_prolata         GGGGTAGGTACTGGGTGGACAGTATATCCCCCTTTAGCTTCTAGATTGTTTCACGGCGGA
Montaphe_elrodi             GGGGTTGGAACTGGGTGAACGGTGTATCCTCCTTTAGCCTCTAGATTGTTTCATGGGGGG
Orophe_cabinetus            GGGGTTGGAACCGGGTGAACAGTTTATCCACCTTTAGCATCTAGATTATTCCATGGTGGG
Orophe_unicus               GGAGTTGGAACCGGGTGAACAGTTTATCCTCCTTTGGCATCTAGATTATTTCACGGGGGG
Riukiaria_cornuta           GGGGTTGGGACTGGTTGGACGGTATATCCACCCCTTGCTTCTAGTTTATTTCATAGTGGT
Riukiaria_falcifera         GGGGTTGGAACAGGATGGACTGTGTATCCGCCATTGGCTTCTAGTTTATTTCATGGTGGG
Riukiaria_holstii           GGTGTTGGGACTGGTTGGACTGTTTATCCGCCTTTAGCTTCTAGTTTGTTTCATGGTGGG
Riukiaria_korolevi          GGTGTGGGCACGGGATGGACAGTTTATCCGCCTTTGGCAGCGAGTTTATTTCATGGGGGT
Riukiaria_langyaensis_sp_n_ GGGGTTGGGACAGGTTGAACTGTTTATCCTCCTTTAGCATCTAGATTGTTTCATGGGGGG
Riukiaria_maculata          GGGGTTGGAACTGGTTGAACTGTATATCCGCCTTTGGCTTCTAGTTTGTTTCACAGTGGG
Riukiaria_montana           GGGGTTGGGACTGGTTGGACGGTTTATCCTCCTCTTGCTTCTAGTTTATTTCATAGTGGG
Riukiaria_semicircularis    GGGGTTGGTACTGGTTGGACAGTTTATCCGCCTCTTGCTTCTAGTTTATTTCATAGTGGG
Riukiaria_sp__1_GK_2025a    GGGGTTGGTACGGGTTGAACTGTTTATCCGCCTTTAGCTTCTAGTTTGTTTCATGGAGGA
Riukiaria_uncata            GGGGTTGGGACTGGTTGGACGGTTTATCCGCCTCTTGCTTCTAGTTTATTTCATAGTGGG
Selenocheir_sinuata         GGTGTTGGAACTGGGTGAACTGTATATCCTCCTTTAGCATCTAGATTATTTCATGGGGGA
Semionellus_placidus        GGGGTTGGGACTGGTTGAACTGTGTACCCTCCGTTAGCATCTAGTTTATTTCATGGTGGT
Thrinaphe_hargeri           GGGGTCGGGACTGGGTGAACAGTGTATCCGCCTTTAGCATCTAGATTATTTCATGGCGGA
Tubaphe_levii               GGGGTTGGAACTGGTTGAACAGTATATCCACCATTAGCATCTAGATTATTTCATGGGGGT
Xystodesmus_martensii       GGAGTTGGGACAGGTTGAACTGTTTATCCGCCGTTAGCTGCTAGTTTATTTCATGGTGGT
Xystodesmus_pallidus        GGTGTTGGAACTGGTTGAACTGTTTATCCTCCTTTAGCTGCTAGTTTGTTTCATGGGGGT
Xystodesmus_serrulatus      GGAGTTGGAACAGGTTGAACTGTTTATCCTCCTTTAGCTGCTAGTTTATTTCATGGTGGG
Xystodesmus_shirozui        GGTGTTGGGACTGGTTGGACTGTTTATCCTCCTTTAGCTGCTAGTTTATTTCATGGTGGG
Xystodesmus_sp__1_GK_2025a  GGTGTTGGAACTGGTTGAACTGTTTATCCTCCTTTAGCTGCTAGTTTATTTCATGGAGGT
Xystodesmus_sp__PM_2015     GGTGTTGGAACTGGTTGGACTGTTTATCCACCTTTGGCTGCTAGTTTATTTCATGGTGGT
Xystodesmus_sp__YD_2016     GGTGTGGGAACAGGGTGGACTGTATACCCCCCTCTGGCTTCTAGTTTGTTTCATGGCGGG
Yaetakaria_neptuna          GGGGTTGGTACAGGATGAACTGTTTATCCGCCTCTGGCTTCTAGTTTGTTTCATGGTGGG

Chonaphe_armata             CCTGCTGTGGATCTAGCTATTTTTTCTTTGCATTTAGCTGGGGCTTCTTCAATTTTGGGG
Euryurus_leachii            CCAGCTGTGGATTTGGCTATTTTTTCTTTACATTTGGCTGGGGCATCATCTATTTTGGGT
Euryurus_orestes            CCAGCTGTGGATTTAGCTATTTTTTCTTTACATTTGGCTGGGGCATCATCTATTTTGGGT
Harpaphe_haydeniana         TCTGCTGTTGATTTAGCTATTTTTTCTCTTCATTTAGCAGGGGCATCTTCAATTTTGGGT
Isaphe_convexa              CCTGCTGTTGATCTAGCTATTTTTTCTTTACATTTGGCTGGGGCTTCCTCAATTTTAGGG
Levizonus_takakuwai         CCAGCGGTTGATTTAGCGATTTTTTCTTTGCATTTGGCTGGGGCATCTTCTATTTTAGGC
Levizonus_thaumasius        CCAGCAGTTGATTTGGCAATTTTTTCATTACATTTGGCTGGGGCATCCTCTATTTTGGGT
Metaxycheir_prolata         CCGGCTGTAGATTTGGCTATTTTTTCTTTGCACTTAGCTGGGGCCTCTTCAATTTTGGGG
Montaphe_elrodi             CCAGCTGTTGATTTGGCTATTTTTTCTTTGCACTTAGCTGGGGCTTCTTCAATTTTGGGG
Orophe_cabinetus            CCGGCTGTGGATTTAGCTATTTTTTCTTTACATTTAGCTGGGGCGTCTTCAATTTTGGGG
Orophe_unicus               CCGGCTGTAGATTTAGCTATTTTTTCTTTACATTTAGCTGGGGCGTCTTCAATTTTGGGA
Riukiaria_cornuta           CCAGCGGTTGATTTGGCTATTTTTTCTTTACATTTAGCTGGGGCATCTTCTATTTTAGGG
Riukiaria_falcifera         CCTGCTGTTGATTTAGCTATTTTTTCTTTGCATTTAGCTGGGGCTTCTTCTATTTTGGGT
Riukiaria_holstii           CCGGCTGTTGACTTAGCTATTTTTTCTCTACACTTAGCTGGGGCTTCTTCTATTTTAGGC
Riukiaria_korolevi          CCGGCGGTTGATTTAGCTATTTTTTCTTTGCATTTAGCTGGGGCTTCTTCTATTTTAGGG
Riukiaria_langyaensis_sp_n_ CCAGCTGTTGATTTGGCTATTTTTTCTTTGCATTTGGCAGGTGCTTCTTCTATTTTAGGG
Riukiaria_maculata          CCTGCTGTTGATTTAGCTATTTTTTCCCTACATTTGGCTGGGGCATCTTCTATTTTGGGG
Riukiaria_montana           CCTGCAGTTGATTTGGCTATTTTTTCTTTACATTTAGCTGGGGCATCTTCTATTTTGGGT
Riukiaria_semicircularis    CCGGCAGTTGATTTGGCTATTTTTTCTTTACATTTAGCTGGGGCATCTTCTATTTTGGGT
Riukiaria_sp__1_GK_2025a    CCTGCTGTTGATTTGGCTATTTTTTCTTTACATTTGGCTGGGGCTTCTTCTATTTTGGGT
Riukiaria_uncata            CCGGCGGTTGATTTGGCTATTTTTTCTTTACACTTAGCTGGGGCATCTTCTATTTTGGGT
Selenocheir_sinuata         CCAGCTGTAGATTTGGCTATTTTTTCTTTGCATTTAGCTGGGGCTTCTTCGATTTTGGGG
Semionellus_placidus        CCTGCTGTAGATTTAGCTATTTTTTCTTTGCATTTAGCTGGAGCTTCTTCTATTTTAGGG
Thrinaphe_hargeri           CCAGCTGTAGATTTAGCTATTTTTTCTTTGCATTTGGCTGGGGCTTCATCAATTTTAGGG
Tubaphe_levii               CCCGCGGTTGACTTGGCTATTTTTTCTTTACACTTAGCTGGGGCCTCTTCAATTTTAGGA
Xystodesmus_martensii       CCAGCTGTTGATTTAGCTATTTTTTCTTTACATTTAGCTGGGGCTTCTTCTATTTTAGGT
Xystodesmus_pallidus        CCAGCTGTTGATTTAGCTATTTTTTCTTTACATTTAGCTGGGGCTTCATCTATTTTAGGG
Xystodesmus_serrulatus      CCGGCTGTTGATTTAGCTATTTTTTCTTTACATTTGGCTGGGGCTTCTTCTATTTTGGGG
Xystodesmus_shirozui        CCTGCTGTTGATTTAGCTATTTTTTCTTTACATCTGGCTGGGGCTTCTTCTATTTTAGGA
Xystodesmus_sp__1_GK_2025a  CCGGCTGTTGATTTGGCTATTTTTTCTTTGCATCTAGCTGGGGCCTCTTCTATTTTGGGG
Xystodesmus_sp__PM_2015     CCTGCTGTTGATTTAGCTATTTTTTCTTTACATTTGGCTGGGGCTTCTTCTATTTTGGGT
Xystodesmus_sp__YD_2016     CCTGCAGTTGATTTGGCTATTTTTTCTTTACATTTAGCTGGGGCATCTTCTATTTTGGGG
Yaetakaria_neptuna          CCGGCCGTTGATTTAGCTATTTTTTCTTTACATTTAGCTGGGGCTTCTTCTATTTTGGGG

Chonaphe_armata             GCTATTAATTTTATTACTACTGTAATTAATATACGTACTTATGGAATGGTTTTTGAGCGA
Euryurus_leachii            GCTATTAATTTTATTACTACTGTTATTAATATGCGAACTTATGGAATGGTATTTGAGCGG
Euryurus_orestes            GCTATTAATTTTATTACTACTGTTATTAATATGCGAACTTATGGAATGGTATTTGAGCGG
Harpaphe_haydeniana         TCTATTAATTTTATTAGAACAGTTATTAATATGCGTTCTTGTGGGATAATTTTTGAGCGA
Isaphe_convexa              GCAATTAATTTTATTACTACTGTTATTAATATACGGACTTATGGGATAGTATTTGAGCGA
Levizonus_takakuwai         GCTATTAATTTTATTACTACAGTGATTAACATGCGTACTTATGGTATGGTGTTTGAACGT
Levizonus_thaumasius        GCTATTAATTTTATTACTACGGTGGTGAATATGCGTACACATGGTATGGTATTTGAGCGT
Metaxycheir_prolata         GCTATTAATTTTATTACTACTGTTATTAATATACGGACTTATGGAATGGTATTTGAGCGG
Montaphe_elrodi             GCTATTAATTTTATTACTACTGTAATTAATATGCGTACTTATGGAATAGTGTTTGAGCGT
Orophe_cabinetus            GCAATTAATTTTATTACTACTGTTATTAATATACGAACTTATGGGATAGTATTTGAGCGA
Orophe_unicus               GCAATTAATTTTATTACGACTGTTATTAATATGCGAACTTATGGGATAGTATTTGAGCGA
Riukiaria_cornuta           GCTATTAATTTTATTACTACTGTAATTAATATACGTACTTATGGTATAGTTTTTGAGCGT
Riukiaria_falcifera         GCTATTAATTTTATTACTACTGTTATTAACATACGTACTTATGGGATAGTTTTTGAGCGT
Riukiaria_holstii           GCCATTAATTTTATTACTACTGTAATTAATATGCGTACATATGGAATGGTTTTTGAGCGT
Riukiaria_korolevi          GCTATTAATTTTATTACTACGGTTATTAATATGCGGACTCATGGGATAGTTCTTGAACGG
Riukiaria_langyaensis_sp_n_ GCTATTAATTTTATTACTACTGTTATTAATATGCGGACATATGGTATGGTATTTGAGCGA
Riukiaria_maculata          GCTATTAATTTTATTACTACTGTTATTAATATACGTACTTATGGAATAGTTTTTGAGCGT
Riukiaria_montana           GCTATTAATTTTATTACTACGGTTATTAATATGCGTACTTACGGGATGGTTTTTGAGCGT
Riukiaria_semicircularis    GCGATTAATTTTATTACTACTGTGATTAATATACGTACTTATGGGATAGTTTTTGAGCGT
Riukiaria_sp__1_GK_2025a    GCTATTAATTTTATTACTACAGTAATTAATATACGTACTTATGGAATAGTTTTTGAGCGT
Riukiaria_uncata            GCTATTAATTTTATTACTACTGTAATTAATATACGTACTTATGGTATAGTTTTTGAGCGT
Selenocheir_sinuata         GCTATTAATTTTATTACTACTGTTATTAATATGCGAACTTACGGAATAGTGTTTGAGCGA
Semionellus_placidus        GCTATTAATTTTATTACTACTGTAATTAATATACGTACTTATGGTATGGTTTTTGAGCGG
Thrinaphe_hargeri           GCAATTAATTTTATTACTACTGTGATTAATATACGGACTTATGGTATGGTTTTTGAACGG
Tubaphe_levii               GCAATTAATTTTATTACTACGGTTATTAATATACGAACTTATGGTATAGTATTTGAGCGA
Xystodesmus_martensii       GCTATTAATTTTATTACTACGGTAATTAATATGCGTACTTATGGAATGGTTTTTGAGCGG
Xystodesmus_pallidus        GCTATTAATTTTATTACTACTGTGATTAATATGCGTACTTATGGGATGGTTTTTGAGCGG
Xystodesmus_serrulatus      GCTATTAATTTTATTACTACGGTGATTAATATGCGAACTTATGGAATAGTTTTTGAGCGT
Xystodesmus_shirozui        GCTATTAATTTTATTACTACAGTTATTAATATGCGAACTTATGGAATGGTTTTTGAGCGG
Xystodesmus_sp__1_GK_2025a  GCTATTAATTTTATTACTACTGTAATTAATATGCGTACTTATGGGATGGTTTTTGAACGT
Xystodesmus_sp__PM_2015     GCTATTAATTTTATTACTACGGTAATTAATATGCGTGTCTATGGTATAGTTTTTGAGCGT
Xystodesmus_sp__YD_2016     GCTATTAATTTTATTACAACTGTAATTAATATGCGGACTTATGGTATGGTATTTGAGCGG
Yaetakaria_neptuna          GCTATTAATTTTATTACGACGGTAATTAATATGCGTACTTATGGGATGGTTTTTGAGCGT

Chonaphe_armata             ATACCCTTATTTGTTTGATCTGTAGTAATTACAGCTGTGTTATTATTATTGTCTCTCCCT
Euryurus_leachii            ATGCCTTTATTTGTTTGATCTGTTGTTATTACTGCTGTTTTATTGTTACTTTCTCTTCCT
Euryurus_orestes            ATGCCTTTATTTGTTTGATCTGTTGTTATTACTGCTGTTTTATTATTACTTTCTCTTCCT
Harpaphe_haydeniana         ATGCCTTTATTTGTTTGATCTGTGGTGATTACTACTGTTTTATTACTTTTATCTTTACCA
Isaphe_convexa              ATACCTTTATTTGTTTGGTCTGTAGTAATTACGGCTGTTCTTTTATTGTTATCTTTGCCT
Levizonus_takakuwai         ATGCCTTTATTTGTGTGGTCTGTGGTTATTACTGCTGTGTTGTTGTTGTTGTCTTTGCCG
Levizonus_thaumasius        ATGCCTTTATTTGTTTGATCAGTTGTTATTACTGCTGTGTTATTGTTGTTATCTTTGCCA
Metaxycheir_prolata         ATACCTTTGTTTGTTTGATCTGTAGTAATTACAGCTGTTTTACTTTTATTATCTCTTCCT
Montaphe_elrodi             ATGCCCTTATTTGTGTGGTCTGTAGTAATTACGGCTATTTTATTGTTGCTATCTCTTCCT
Orophe_cabinetus            ATACCTTTGTTTGTTTGATCTGTAGTAATTACGGCTGTTTTATTATTGTTATCTCTTCCT
Orophe_unicus               ATACCTTTATTTGTTTGATCTGTAGTAATTACGGCTGTTTTGTTATTGTTATCTCTTCCT
Riukiaria_cornuta           ATGCCATTATTTGTTTGATCTGTTGTAATTACGGCTGTTCTTTTATTATTATCTTTACCT
Riukiaria_falcifera         ATGCCTTTATTTGTTTGATCAGTTGTTATTACGGCTGTTCTTTTGTTGTTGTCTTTGCCT
Riukiaria_holstii           ATACCTTTATTTGTTTGATCTGTTGTTATTACTGCTGTTCTTTTGTTGTTGTCTTTGCCG
Riukiaria_korolevi          ATGCCTTTGTTTGTTTGGTCAGTAGTGATTACTGCTGTTCTTTTATTGTTGTCATTACCT
Riukiaria_langyaensis_sp_n_ ATGCCATTGTTTGTTTGGTCTGTTGTAATTACTGCGATTTTGTTATTATTATCATTGCCT
Riukiaria_maculata          ATGCCTTTGTTTGTTTGGTCTGTTGTTATTACGGCTGTTCTTTTGTTGTTGTCTTTACCT
Riukiaria_montana           ATGCCCTTATTTGTTTGATCTGTGGTCATTACGGCTGTTCTTTTATTACTATCTTTGCCT
Riukiaria_semicircularis    ATGCCATTATTTGTTTGATCTGTTGTTATTACAGCCGTTCTTTTATTGTTGTCTTTACCG
Riukiaria_sp__1_GK_2025a    ATGCCTTTATTTGTTTGATCTGTGGTAATTACAGCTGTTCTTTTATTATTGTCTTTACCT
Riukiaria_uncata            ATGCCATTGTTTGTTTGGTCTGTAGTTATTACGGCAGTCCTTTTACTATTGTCTTTACCG
Selenocheir_sinuata         ATGCCTTTGTTTGTGTGGTCTGTAGTAATTACAGCTGTTTTACTTTTATTATCTCTTCCT
Semionellus_placidus        ATACCATTATTTGTTTGATCTGTAGTGATTACAGCTGTTTTACTTTTATTATCTCTTCCT
Thrinaphe_hargeri           ATACCTTTGTTTGTTTGATCAGTAGTAATTACAGCTGTTTTATTATTATTATCTCTTCCT
Tubaphe_levii               ATACCACTATTTGTTTGATCTGTAGTTATTACTGCTGTTTTGCTTTTGTTATCTCTTCCT
Xystodesmus_martensii       ATACCTTTGTTTGTTTGATCTGTTGTTATTACTGCGGTTCTTTTGTTATTATCTTTACCA
Xystodesmus_pallidus        ATACCTTTATTTGTTTGATCTGTAGTAATTACAGCTGTTCTTTTATTATTATCTTTGCCT
Xystodesmus_serrulatus      ATACCTTTATTTGTTTGGTCTGTTGTTATTACTGCTGTTCTTTTGTTGTTATCTTTGCCT
Xystodesmus_shirozui        ATACCTTTGTTTGTTTGGTCTGTTGTTATTACTGCTGTTCTTTTGTTATTGTCTTTACCT
Xystodesmus_sp__1_GK_2025a  ATGCCTTTATTTGTTTGATCTGTAGTGATTACAGCTGTTCTTTTGTTGTTATCTTTGCCT
Xystodesmus_sp__PM_2015     ATGCCGTTATTTGTTTGATCTGTTGTAATTACGGCTGTTCTTTTATTATTGTCTTTACCT
Xystodesmus_sp__YD_2016     ATGCCTTTATTTGTATGATCTGTTGTAATTACTGCTGTTTTATTGTTGTTATCCTTGCCT
Yaetakaria_neptuna          ATGCCTTTGTTTGTTTGATCTGTGGTGATTACAGCTGTTCTTTTGTTGTTGTCTTTACCT

Chonaphe_armata             GTTTTAGCTGGGGCTATTACTATATTATTAACGGATC
Euryurus_leachii            GTGTTGGCTGGGGCTATTACTATACTATTAACTGATC
Euryurus_orestes            GTGTTGGCTGGGGCTATTACTATATTATTAACTGATC
Harpaphe_haydeniana         GTTTTGGCGGGGGCTATTACTATATTATTAACTGATC
Isaphe_convexa              GTTTTGGCTGGGGCTATTACTATATTATTAACGGATC
Levizonus_takakuwai         GTATTAGCGGGGGCTATTACCATGCTGTTAACGGATC
Levizonus_thaumasius        GTGTTAGCGGGGGCTATTACTATATTGTTAACAGATC
Metaxycheir_prolata         GTTTTAGCTGGGGCTATTACTATGTTGTTAACAGATC
Montaphe_elrodi             GTTTTGGCTGGAGCTATTACTATATTATTGACAGATC
Orophe_cabinetus            GTTTTGGCTGGGGCTATCACGATATTGTTAACAGATC
Orophe_unicus               GTTTTGGCTGGGGCTATTACTATACTACTAACAGATC
Riukiaria_cornuta           GTGTTGGCTGGGGCTATTACTATATTGTTGACTGATC
Riukiaria_falcifera         GTGTTGGCTGGAGCTATTACTATATTATTAACGGATC
Riukiaria_holstii           GTGTTAGCTGGGGCTATTACTATGTTATTAACAGATC
Riukiaria_korolevi          GTTTTAGCTGGGGCTATTAC-----------------
Riukiaria_langyaensis_sp_n_ GTGTTGGCCGGGGCTATTACTATGCTGTTAACAGATC
Riukiaria_maculata          GTGTTGGCCGGGGCTATTACTATACTATTGACGGATC
Riukiaria_montana           GTGCTAGCTGGGGCTATTACTATATTGTTGACTGATC
Riukiaria_semicircularis    GTGTTGGCTGGGGCTATTACTATATTGTTGACTGATC
Riukiaria_sp__1_GK_2025a    GTGTTGGCCGGGGCTATTACTATATTATTGACAGATC
Riukiaria_uncata            GTGTTGGCCGGGGCTATTACTATATTGTTGACTGATC
Selenocheir_sinuata         GTTTTAGCTGGGGCTATTACTATGTTGTTAACAGATC
Semionellus_placidus        GTTTTAGCTGGGGCAATTACTATATTATTAACGGATC
Thrinaphe_hargeri           GTTTTAGCTGGGGCTATTACTATGCTATTAACAGATC
Tubaphe_levii               GTTTTGGCCGGGGCAATTACTATGCTATTAACTGATC
Xystodesmus_martensii       GTGTTAGCTGGAGCTATTACTATGTTATTAACTGATC
Xystodesmus_pallidus        GTTTTAGCTGGGGCTATTACTATGTTGTTGACTGATC
Xystodesmus_serrulatus      GTATTGGCTGGAGCTATTACTATGTTATTAACTGATC
Xystodesmus_shirozui        GTGTTGGCTGGGGCTATTACTATACTATTAACGGATC
Xystodesmus_sp__1_GK_2025a  GTTTTAGCTGGGGCTATTACTATGTTGTTAACTGATC
Xystodesmus_sp__PM_2015     GTGTTGGCTGGAGCTATTACTATGTTGTTGACTGATC
Xystodesmus_sp__YD_2016     GTTTTAGCTGGGGCTATTACTATGTTGTTGACGGATC
Yaetakaria_neptuna          GTGTTAGCTGGGGCTATTACTATGTTGTTGACAGATC
;
END;
begin mrbayes;
log start filename = log.txt;
outgroup Euryurus_leachii;
outgroup Euryurus_orestes;
charset Subset1 = 1-517;

partition PartitionFinder = 1:Subset1;
set partition=PartitionFinder;

lset applyto=(1) nst=6 rates=invgamma;
mcmcp ngen=2000000 printfreq=1000 samplefreq=1000 nchains=4 nruns=2 savebrlens=yes checkpoint=yes checkfreq=5000;
mcmc;
sumt conformat=Simple contype=Allcompat relburnin=yes burninfrac=0.25;
sump relburnin=yes burninfrac=0.25;
end;
